# Supplementary material for: Critical Analysis and Cross-Comparison Between English and Chinese Websites Providing Online Medical Information for Patients With Adenoid Hypertrophy: Cross-sectional Study
Source: JMIR Form Res. 2023 Apr 24;7:e44010. doi: 10.2196/44010 (PMC10167579; doi:10.2196/44010)
Supplement: Multimedia Appendix 1 [file formative_v7i1e44010_app1.xlsx]

## Sheet: Sheet1
List of websites	政府网站gov-affiliated website，医疗服务提供者health provider，医学相关专业组织网站medical-related organization website，企业赞助的网站industry sponsored websites, 其他商业网站other commercial websites	.org or .com or .gov?	Does the link lead directly to information on adenoid hypertrophy?	Is the author clearly identified?	Is the author's affiliation clearly identified?	Are the authors' credentials clearly indicated?	Are sources of published information cited at the end or in the body of the document?	Is there a range of sources of information used to compile the website? 3 or more sources cited (1) Less than 3 sources cited (0)	Are the resources used to compile the website reliable? (e.g., Do the authors use journal articles, peer-reviewed sites like UpToDate or e-Medicine, academic or government sites, textbooks) 2 or more reliable sources used (2) 1 reliable source used (1) No reliable sources used (0)	Are ownership of the site disclosed?	Is the date of creation or date of modification specified?	How current is the last update to the site (from date site is being assessed)? Less than 2 years ago (2) Between 2 and 4 years ago (1) Over 4 years ago or unknown (0)	How many external links are provided? 2 or more links provided (2) 1 link provided (1) No links provided (0)	Are the external links (not advertising) provided functional (check up to five links in the order that they appear)? 50% or greater of links are accessible (2) Less than 50% of links are accessible or if only 1 link available (1) No links provided or none accessible (0)	Does the site offer a within-site search engine?	Does the site offer audio or video support?	Does the site offer patient discussion boards or forums?	Does the site provide contact information for the author or webmaster with respect to information on the site?	Does the site offer educational support (e.g., workshops, modules, evaluation surveys)?	Is heading used to structure the text?	Is subheading used to structure the text?	Does the website contain diagrams/table/pictures?	Does website contain hyperlink within the body of the text?	Is advertisement absent?	Is there conflicting information provided when compared to other reliable sources? Completely inaccurate (0) Less than 25% accurate (1) 25-50% accurate (2) 50-75% accurate (3) >75% accurate (4) 100% accurate (5)	Is adenoid hypertrophy accurately defined?	Incidence and prevalence of adenoid hypertrophy defined?	Etiology of adenoidal hypertrophy explained?	How is adenoid hypertrophy prevented?	How many symtoms mentioned in the article? 0.1 point for each symptoms, maximal 1 point	When patient should seek medical attention provided?	Diagnostic test related to adenoidal hypertrophy described?	Conservative management of adenoidal hypertrophy provided?	How many kinds of medication treatment were mentioned in the article?（>=2 kinds get 1 point, 1 kind get 0.5 point)	Selection of surgical indication provided?	Procedures /Surgeries for tonsil and adenoidal hypertrophy described? (1 point for each category: conventional technique - "blind curettage";video-assisted adenoidectomy with microdebrider; video-assisted adenoidectomy with radiofrequency - Coblation Procedure defined (0.2) Procedure process described (0.2) Recovery/postoperative care explained (0.2) Complication explained(0.2) Surgical method (0…	Did the website mentioned the tonsillectomy or adenotonsillectomy?	Prognosis of adenoidal hypertrophy (1 point for each: complication of adenoidal hypertrophy described; effectiveness of treatment described) Both (2) Only one present (1) Neither (0)	Is there no bias or opinion expressed when a writer interprets or analyzes facts? (e.g., Is the use of viewpoints or persuasive language absent?)
	12345		这个链接是否直接通向腺样体肥大的信息页面？	作者姓名是否明确提及了？	作者的供职机构等信息是否提及了？	作者的学历背景等是否提及了？	科普文章中是否明确在正文内或者在正文结束处引用了其他已经发表的信息？	本文总共从多少信息源处引用了信息？3个以上为1分，3个以下不得分	本文引用的信息源是否是可靠的（是使用杂志论文或者一些经过同行评议的专业性网站如uptodate或者e-medicine，或者其他的政府网站或专业书籍）2个以上的可靠信息源得两分，一个可靠信息源得一分，没有可靠信息源不得分。	网站的所有权是否披露了？	内容创建时间或者修改时间有没有明确提及？	最近的修改在什么时候？少于2年得2分，2-4年得1分，超过4年或者不知道不得分	网页内提供了多少外链？（指在正文中或者侧边栏能够转到其他科普信源得外链，非广告）两个以上得两分，一个得一分，没有外链不得分	提供的外链是否是可以正常使用并且顺利跳转的？超过50%正常跳转得两分，少于50%或者只有1个外链有用的得一分，没有外链或者外链均无效不得分	网站是否提供站内搜索功能？	网站是否提供音频视频支持？	网站是否提供患者讨论版块或者论坛？	网站是否提供该篇文章作者或者网页维护人员的联系方式？	该网页是否提供患者宣教方面的支持？（比如说提供后续的线上线下小讲课，课程模块或者调查评估表）	文章是否使用了标题去使文章结构更清晰？	文章是否使用了副标题去使文章结构更清晰？	该网站是否包含了量表，表格或者图片？	在正文中是否有超链接？	文章是否没有广告？	和其他靠谱的信息源比较起来，该网页内容包含多少矛盾的信息？	腺样体肥大的定义是否清晰？	腺样体肥大发生率和患病率是否明确定义了？	腺样体肥大病因是否说明了？	如何预防腺样体肥大？	文中提及了多少个腺样体肥大相关症状？（1个症状得0.1分，满分1分）	文章是否提及了患者何时应该求医？	文章是否提及了腺样体肥大的诊断方法？	腺样体肥大的保守治疗是否提及了？	文中提及了多少种药物治疗方式？(大于等于2种得1分，1种得0.5分，没写不得分）	手术的适应症是否有提及？	提及了几种手术方法？提及了手术治疗的得0.2分，具体描述了手术过程的得0.2分，术后恢复提及了的获0.2分，手术并发症提及了获0.2分，具体手术方法提及了获0.2分	网页是否提及了扁桃体切除或者扁腺同时切除？	腺样体肥大预后（腺样体肥大并发症；治疗方法的治疗效果）提及两个得2分，一个得1分，没提不得分	作者解读一些事实的时候是否没有带有自己的偏见？（有没有应用自己的观点或者劝导性煽动性的言语？）	Website affiliation	Accessibility (total 1)	Accountability (total 15)	Interactivity (total 5)	Structure and organization (total 5)	Accuracy	Content (total 14)
https://baike.baidu.com/item/%E8%85%BA%E6%A0%B7%E4%BD%93%E8%82%A5%E5%A4%A7/2601725	5	.com	1	1	1	1	1	0	2	1	0	0	2	2	1	1	0	0	0		1	0	1	0	5	1	0	1	1	1	1	1	1	0	1	0.2	1	0	1
https://zh.m.wikipedia.org/zh-hans/%E8%85%BA%E6%A0%B7%E4%BD%93	1	.org	1	1	0	0	1	1	2	1	1	2	2	2	1	0	0	0	0		1	1	1	1	5	1	0	1	0	0.8	0	0	0	0	1	0.8	1	0	1
https://new.qq.com/omn/20210411/20210411A0832Y00.html	5	.com	1	1	1	1	0	0	0	1	1	2	0	0	1	0	1	0	0		1	1	0	0	4	1	0	1	0	1	0	0	1	1	1	0.2	0	0	1
https://new.qq.com/omn/20210527/20210527A08JXB00.html	5	.com	1	1	0	0	0	0	0	1	1	2	0	0	1	0	1	0	0		0	1	0	0	1	0	0	0	0	0.1	0	0	1	0.5	0	0.4	0	0	0
https://new.qq.com/omn/20211019/20211019A080PP00.html	5	.com	1	1	0	0	0	0	0	1	1	2	0	0	1	0	1	0	0		0	1	0	0	4	0	0	1	0	0.8	1	0	1	0	0	0.2	0	0	1
https://new.qq.com/omn/20211227/20211227A06GLK00.html	5	.com	0	1	0	0	0	0	0	1	1	2	0	0	1	0	1	0	0		1	1	0	0	2	0	0	0	0	0	0	0	1	1	0	0.6	1	1	0
https://new.qq.com/omn/20220615/20220615A0AULD00.html	5	.com	1	1	0	0	1	0	1	1	1	2	0	0	1	0	1	0	0		1	1	0	0	4	0	0	0	0	0.2	0	0	1	0	0	0	0	1	1
https://zhuanlan.zhihu.com/p/139095736	5	.com	1	1	0	0	0	0	0	0	1	1	0	0	0	0	1	1	0		1	1	0	1	2	1	0	1	1	1	0	1	1	1	0	0	0	1	0
https://zhuanlan.zhihu.com/p/172104805	5	.com	1	1	1	0	1	1	2	0	1	1	0	0	0	0	1	1	0		1	1	0	1	4	1	0	1	1	1	0	0	1	1	0	0.2	0	2	1
https://zhuanlan.zhihu.com/p/67663459	5	.com	0	1	0	1	0	0	0	0	1	1	0	0	0	0	1	1	0		1	1	0	1	3	0	0	1	1	0.2	0	0	1	0	0	0.2	1	1	0
https://jiankang.163.com/18/0104/11/D7A7UO5F00388047.html	5	.com	1	1	1	1	0	0	0	1	1	0	0	0	1	0	1	0	0		1	0	1	0	4	1	0	0	0	1	0	1	1	0.5	1	0.8	1	2	1
https://www.163.com/dy/article/GT1AL6LR0526L1FK.html	5	.com	1	1	0	0	0	0	0	1	1	2	0	0	1	0	1	0	0		1	1	0	0	1	1	0	1	1	1	0	0	1	0.5	0	0.2	0	1	0
https://cont.jd.com/content/864019	2	.com	1	1	1	1	0	0	0	0	1	2	0	0	0	1	0	0	0		0	0	0	1	4	0	0	1	0	0.5	0	0	1	1	1	0.6	0	1	1
https://3g.k.sohu.com/t/n576035616	5	.com	1	1	1	0	0	0	0	0	1	2	0	0	0	1	1	0	0		1	1	0	0	2	1	0	1	1	1	0	1	1	0	1	0.2	0	1	1
https://www.sohu.com/a/519614736_114988	5	.com	1	1	1	0	0	0	0	0	1	2	0	0	1	0	1	0	0		0	1	0	0	3	0	0	1	0	1	1	0	1	1	1	0.2	0	1	1
https://www.toutiao.com/article/6948404947822133799/?wid=1659357504023	5	.com	1	1	0	1	0	0	0	0	1	2	0	0	1	0	1	0	0		1	1	0	1	4	1	0	1	0	0.1	0	0	0	0	0	0.2	0	1	0
http://jiankang.cctv.com/2018/04/13/ARTIWbNaNieXnPyT0ugtH383180413.shtml	1	.com	1	1	1	0	0	0	0	1	1	0	0	0	0	0	1	0	0		1	0	0	1	5	1	1	1	0	1	0	0	1	0	1	0.2	0	1	1
https://baby.sina.cn/baike/2015-09-08/detail-ifxhtvkk5656113.d.html?from=wap	5	.com	1	1	1	0	0	0	0	1	1	0	0	0	0	0	1	0	0		1	0	0	0	4	1	0	1	0	1	1	0	1	0	1	0.6	0	1	1
http://wjw.beijing.gov.cn/bmfw_20143/jkzs/jksh/202103/t20210301_2293944.html	1	.gov.cn	1	0	1	0	0	0	0	1	1	2	0	0	1	0	0	0	0		0	0	0	1	3	0	1	1	0	0.5	0	0	1	0	0	0	0	1	0
http://wsjkw.sh.gov.cn/etbj/20210416/50c9704d78934f848f7a36d11919301c.html	1	.gov.cn	1	1	1	0	0	0	0	1	1	2	0	0	1	1	0	1	0		0	0	0	1	4	0	1	1	0	1	1	0	0	0	0	0.2	0	1	0
http://m.xinhuanet.com/jx/2018-06/25/c_1123032852.htm	1	.com	0	1	1	1	0	0	0	1	1	0	0	0	0	0	1	0	0		0	0	0	1	3	0	0	0	0	0.2	0	0	0	0	0	0.2	0	0	0
http://askar.39.net/a/11239831.html#:~:text=%E8%85%BA%E6%A0%B7%E4%BD%93%E8%82%A5%E5%A4%A7%EF%BC%8C%E5%8F%88%E7%A7%B0,%E9%80%82%E3%80%81%E5%92%B3%E5%97%BD%E7%AD%89%E7%97%87%E7%8A%B6%E3%80%82	5	.net	1	1	1	1	0	0	0	1	1	2	0	0	1	0	0	0	0		0	0	0	0	2	1	1	1	0	0.7	0	0	1	1	0	0	0	0	1
http://health.people.com.cn/n1/2019/0329/c14739-31001826.html	1	.com.cn	1	1	1	0	0	0	0	1	1	1	0	0	1	0	0	0	0		1	0	0	1	4	0	0	0	0	0.6	1	0	1	0	1	0.6	1	2	0
http://zgt.china.com.cn/jtjk/content/content_6468.html	1	.com.cn	1	1	1	0	0	0	0	1	1	2	0	0	1	0	0	0	0		1	0	0	1	4	0	0	1	0	0.6	0	1	1	0	1	0.2	0	1	1
http://zw.china.com.cn/2019-12/05/content_75480244.html	1	.com.cn	1	0	1	0	0	0	0	1	1	1	0	0	1	0	0	1	0		1	1	0	1	4	1	0	1	0	0.6	1	1	1	0	1	0.6	1	1	1
https://www.shobserver.com/sgh/detail?id=616200	1	.com	1	1	1	0	0	0	0	0	1	2	0	0	1	0	0	0	0		1	1	0	1	4	0	0	1	0	1	0	0	1	0	1	0.2	0	1	0
https://www.youlai.cn/ask/3D0F6ElfY5V.html	2	.cn	1	1	1	1	0	0	0	1	1	2	0	0	1	1	0	1	0		0	0	0	0	5	0	0	1	0	0.3	0	0	1	0	0	0.2	0	0	1
https://www.youlai.cn/video/article/267009.html	2	.cn	1	1	1	1	0	0	0	1	1	0	0	0	1	1	0	0	0		0	0	0	0	5	0	0	0	0	0.9	1	1	0	0	0	0	0	1	1
https://www.youlai.cn/video/article/2C4AFFBSSm.html	2	.cn	1	1	1	1	0	0	0	1	1	2	0	0	1	1	0	0	0		0	0	0	0	4	0	0	0	0	0.1	0	0	0	0	1	0.2	0	0	1
https://www.youlai.cn/video/article/A6F790huOF.html	2	.cn	1	1	1	1	0	0	0	1	1	2	0	0	1	1	0	0	0		0	0	0	0	5	0	0	1	0	0.7	0	0	1	1	0	0.2	0	0	1
https://www.youlai.cn/video/article/B55265BBua.html	2	.cn	1	1	1	1	0	0	0	1	1	2	0	0	1	1	0	0	0		0	0	0	0	4	0	0	0	0	0.2	0	0	1	0	1	0.4	0	0	1
https://www.youlai.cn/yyk/article/306720.html	2	.cn	1	1	1	1	0	0	0	1	1	0	0	0	1	0	0	0	0		0	0	0	0	1	0	0	1	0	0.3	0	0	1	1	0	0.2	0	0	0
https://www.youlai.cn/yyk/article/415325.html	2	.cn	0	1	1	1	0	0	0	1	1	0	0	0	1	0	0	0	0		0	0	0	0	0	0	0	1	0	0	0	0	1	1	0	0	0	0	0
https://y.dxy.cn/hospital/254/722563.html	5	.cn	1	0	1	0	0	0	0	1	1	2	0	0	1	0	0	0	0		1	0	0	1	4	0	0	1	0	1	1	0	0	0	1	0.4	1	2	0
http://www.chinanews.com.cn/sh/2021/08-25/9550945.shtml	1	.com.cn	1	1	1	0	0	0	0	1	1	2	0	0	1	0	0	0	0		1	0	0	1	4	0	0	1	0	0.3	1	0	1	0	1	0.2	0	1	1
http://mzj.gz.gov.cn/dsyy/yyjb/content/post_7618044.html	2	.gov.cn	1	0	1	0	1	0	0	1	1	2	0	0	0	0	0	0	0		1	1	0	1	1	1	0	1	0	0.2	0	0	1	1	0	0.4	0	1	1
https://wjw.hunan.gov.cn/wjw/xxgk/bszxx/201702/t20170222_4021834.html	2	.gov.cn	1	1	1	0	0	0	0	1	1	0	0	0	1	0	0	0	0		0	1	0	1	4	0	0	0	0	0.5	0	1	0	0	0	0.4	1	1	0
http://wsjkw.sc.gov.cn/scwsjkw/fybj/2020/1/15/9dfc138bc9404962b5260be4cc564853.shtml	1	.gov.cn	1	0	0	0	0	0	0	1	1	1	0	0	0	0	0	0	0		1	0	0	1	3	0	1	1	1	0.7	0	0	1	1	0	0.4	1	2	0
https://kb.commonhealth.com.tw/library/188.html	4	.com.tw	1	0	0	0	0	0	0	1	0	0	0	0	1	0	0	1	0	1	1	0	0	0	5	1	0	1	1	1	1	1	1	0.5	1	0.4	0	1	1
http://www.ce.cn/cysc/yy/hydt/202203/08/t20220308_37382967.shtml	1	.cn	1	1	1	1	0	0	0	1	1	0	0	0	1	0	0	1	0	1	1	0	0	0	4	0	1	0	0	1	0	0	0	0	1	0.8	1	1	0
https://m.haodf.com/neirong/wenzhang/8528354777.html	2	.com	1	1	1	1	0	0	0	1	1	0	0	0	1	0	1	0	0	1	1	0	0	1	4	1	1	1	1	1	1	1	1	1	1	1	1	1	1
https://m.haodf.com/neirong/wenzhang/8564225084.html	2	.com	1	1	1	1	0	0	0	1	1	0	0	0	1	1	1	0	0	1	1	1	1	1	4	0	0	1	1	1	0	1	1	1	1	1	1	1	1
https://www.haodf.com/neirong/wenzhang/5508776050.html	2	.com	1	1	1	1	0	0	0	1	1	0	0	0	1	0	1	0	0	1	0	0	0	1	4	1	0	1	0	0.6	1	0	1	0	0	0.2	0	1	0
https://www.haodf.com/neirong/wenzhang/9068493385.html	2	.com	1	1	1	1	1	1	2	1	1	0	0	0	1	0	1	0	0	1	1	1	0	1	5	1	0	1	1	1	1	1	1	1	1	0.4	0	1	1
https://www.cn-healthcare.com/articlewm/20220801/content-1410485.html	2	.com	1	1	0	0	0	0	0	1	1	0	0	0	1	0	1	1	0	1	1	1	0	0	4	1	0	1	0	0.5	1	0	1	0	1	0.2	0	1	1
https://hznews.hangzhou.com.cn/kejiao/content/2021-08/25/content_8039294.htm	1	.com.cn	1	0	0	0	0	0	0	1	1	0	0	0	0	0	0	0	0	1	1	0	0	1	4	1	0	1	0	0.7	0	0	1	0.5	1	0.6	0	2	1
https://www.baike.com/wikiid/8071268955974002930?from=wiki_content&prd=innerlink&view_id=3nv1cr70k8400	5	.com	1	0	0	0	0	0	0	1	1	0	0	0	1	0	0	1	0	1	1	1	1	1	5	1	0	1	1	1	0	1	1	0	1	0.2	1	1	1
http://lxjk.people.cn/n1/2020/1214/c404177-31964929.html	1	.cn	1	1	0	0	0	0	0	1	1	0	0	0	1	0	0	0	0	1	1	0	0	0	3	1	0	1	1	0.2	1	0	1	1	1	0.2	0	1	0
https://health.rednet.cn/content/2022/07/12/11515281.html	1	.cn	1	1	0	0	0	0	0	1	1	0	0	0	0	0	0	0	0	1	1	0	0	0	4	0	0	1	0	1	1	0	0	0	0	0	0	1	1
http://news.cnnb.com.cn/system/2022/02/10/030328351.shtml	1	.com	1	0	0	0	0	0	0	1	1	0	0	0	1	0	0	1	0	1	1	1	0	1	3	1	0	1	1	1	1	0	1	0	0	0.4	0	1	0
https://baike.pcbaby.com.cn/qzbd/4754.html	4	.com	1	0	0	0	0	0	0	1	0	0	0	0	1	0	1	1	0	1	1	0	0	0	3	1	0	1	1	1	0	1	1	0.5	1	0.6	1	1	0
https://www.cignacmb.com/study/2020050727343.html	4	.com	1	0	0	0	0	0	0	1	1	0	0	0	1	0	0	0	0	1	1	1	0	1	4	1	0	0	0	0.4	0	0	1	1	1	0.2	0	1	1
http://www.a-hospital.com/w/%E8%85%BA%E6%A0%B7%E4%BD%93%E8%82%A5%E5%A4%A7	2	.com	1	0	0	0	1	0	1	1	1	0	0	0	1	0	1	0	0	1	1	0	0	1	4	1	0	1	0	1	0	0	1	0	1	0.2	1	2	0
https://m.baikemy.com/v1/disease/23061538100993	2	.com	1	1	1		1	0	0	0	0	0	0	0	0	1	0	0	0	1	1	0	0	1	4	1	1	1	1	1	1	1	0	0	1	0.4	0	2	1
https://www.thehour.cn/news/451383.html	4	.cn	1	0	0	0	0	0	0	1	1	0	0	0	1	0	0	0	0	1	0	1	0	0	4	1	0	1	0	1	0	1	1	0	1	0.2	0	2	1
https://m.cqn.com.cn/zhixiao/content/2022-04/18/content_8809045.htm	1	.cn	1	0	0	0	0	0	0	1	1	0	0	0	1	0	0	1	0	1	1	0	0	1	4	1	0	1	0	1	0	1	0	0	1	0.4	0	1	0
https://wap.xinmin.cn/content/32116519.html	4	.cn	1	1	1	0	0	0	0	1	1	0	0	0	0	0	0	0	0	1	0	0	0	1	4	0	0	0	1	1	0	1	1	1	1	0.8	1	2	0
https://www.hrbmu.edu.cn/xww/info/1044/10120.htm	2	.cn	1	1	0	0	0	0	0	1	1	0	0	0	0	0	0	0	0	1	0	0	0	1	4	0	0	0	0	1	1	0	0	0	0	0.4	0	2	0
https://www.msdmanuals.cn/home/quick-facts-children-s-health-issues/ear-nose-and-throat-disorders-in-children/enlarged-tonsils-and-adenoids?query=%E8%85%BA%E6%A0%B7%E4%BD%93%E8%82%BF%E5%A4%A7	4	.cn	1	0	0	0	0	0	0	1	0	0	0	0	1	0	0	0	0	1	1	1	1	1	4	0	0	1	0	1	0	1	1	0	1	0.4	1	1	1
http://www.rmzxb.com.cn/c/2019-07-16/2388926.shtml	1	.cn	1	1	0	0	0	0	0	1	1	0	0	0	0	0	0	0	0	1	1	0	0	1	4	1	0	1	1	1	1	1	1	0	1	0.6	0	1	0
https://www.mama.cn/z/46452/	4	.cn	1	0	0	0	0	0	0	1	0	0	0	0	1	0	0	1	0	1	1	0	0	0	3	0	0	1	1	1	1	0	1	0	1	0.2	1	1	0
https://www.mama.cn/z/46716/	4	.cn	1	0	0	0	0	0	0	1	0	0	0	0	1	0	0	1	0	1	1	0	0	0	4	0	0	0	0	1	0	1	1	0	1	0.2	1	1	0
https://m.yunnan.cn/system/2021/07/23/031570922.shtml	1	.cn	1	1	0	0	0	0	0	1	1	0	0	0	0	0	0	0	0	1	0	1	0	1	4	0	0	1	0	0.3	0	1	1	0	1	0.2	1	1	1
https://www.trhos.com/Html/Mobile/Articles/2613.html	2	.com	1	0	0	0	0	0	0	1	1	0	0	0	0	0	0	0	0	1	1	0	0	0	5	1	0	1	1	1	0	1	1	1	1	0.6	0	1	0
http://health.cqnews.net/html/2022-07/31/content_1002948239057915904.html	4	.net	1	0	0	0	0	0	0	1	1	0	0	0	1	0	1	1	0	1	0	0	0	0	4	1	0	1	0	0.6	1	0	0	0	1	0.2	0	1	0
https://www.zdyfy.com/jkkp/jkjt/content_18076	2	.com	1	0	0	0	0	0	0	1	1	0	0	0	1	0	0	0	0	1	1	0	0	1	5	0	0	1	0	1	0	0	0	0	0	0	0	1	1
https://www.bohe.cn/article/view/162014.html	2	.cn	1	1	1	1	0	0	0	1	1	0	0	0	1	0	0	1	0	1	1	0	0	1	4	0	0	0	1	0.3	0	0	1	0	0	0.2	0	1	0
https://www.bohe.cn/article/view/162703.html	2	.cn	1	1	1	1	0	0	0	1	1	0	0	0	1	0	0	1	0	1	1	1	0	1	4	0	0	1	0	0	0	0	0	0	0	0	0	0	1
https://www.6thhosp.com/Content/News/6490/vdjcontent/	2	.cn	1	1	1	1	0	0	0	1	1	0	0	0	0	0	0	1	0	1	0	0	0	1	4	0	0	1	0	1	0	0	0	0	1	0.2	0	1	1
https://www.bjtth.org/Html/News/Articles/209030.html	2	.org	1	1	1	0	0	0	0	1	0	0	0	0	1	0	0	1	0	1	1	0	0	1	5	1	0	1	1	1	1	1	1	0.5	1	0.2	1	2	1
https://www.hnzhy.com/m/jkkp/by/862060537212928.htm	2	.com	1	1	1	1	0	0	0	1	1	0	0	0	1	0	0	0	0	1	1	0	0	1	4	1	0	0	1	1	0	0	0	0	0	0	0	1	0
https://www.hzzx.gov.cn/cshz/content/2021-08/25/content_8039477.htm	1	.cn	1	0	0	0	0	0	0	1	1	0	0	0	1	0	0	0	0	1	1	0	0	1	4	1	0	1	1	0.3	0	0	1	0	1	0.6	0	1	1
https://www.xiancn.com/content/2022-07/26/content_6618753.htm	1	.com	1	1	1	0	0	0	0	1	1	0	0	0	1	0	0	1	0	1	1	0	0	1	4	1	0	1	0	1	0	0	1	0	1	0.2	1	2	0
https://m.cnkang.com/video/article/04FCEEctYY.html	2	.com	1	1	1	1	0	0	0	1	1	0	0	0	0	1	0	0	0	1	0	0	0	1	4	0	2	0	0	0.4	1	0	1	0	1	0.8	0	0	0
https://www.jnnews.tv/p/832632.html	1	.tv	1	0	0	0	0	0	0	1	1	0	0	0	1	0	1	1	0	1	1	0	0	1	4	1	0	1		0.7	1	1	1	0	1	0.2	0	2	1
http://www.jiangshan.gov.cn/art/2021/11/5/art_1206575_59083523.html	1	.gov.cn	1	0	0	0	0	0	0	1	1	0	0	0	1	0	0	1	0	1	0	0	0	1	4	0	0	1	1	1	1	0	0	0	0	0	0	1	1
https://www.dongfangyy.com.cn/Html/News/Articles/6114.html	2	.com	1	1	1	0	0	0	0	1	1	0	0	0	1	0	0	0	0	1	1		0	1	3	0	1	1	1	1	0	1	1	0	0	0	0	1	0
https://www.jingan.gov.cn/rmtzx/003001/20210707/8c818eae-c16f-4aa6-9bc3-6934f4878235.html	1	.gov.cn	1	0	0	0	0	0	0	1	1	2	0	0	1	0	0	0	0	1	0	1	0	1	4	0	0	1	1	1	1	1	1	0	0	0.2	0	1	0
https://www.zryhyy.com.cn/Html/News/Articles/303592.html	2	.com.cn	1	0	0	0	0	0	0	1	0	0	0	0	1	0	0	0	0	1	1	0	0	1	4	1	0	1	0	1	0	0	1	0	1	0.2	0	1	1
https://www.hdhospital.com/Html/Mobile/Articles/4901.html	2	.com	1	0	0	0	0	0	0	1	1	0	0	0	0	0	0	0	0	1	1	0	0	1	4	1	0	1	0	1	0	0	0	0	1	0.2	0	1	0
http://www.hnetyy.net/dep/videodt/76/48.html	2	.net	0	1	1	1	0	0	0	1	1	2	0	0	1	1	0	0	0	1	0	0	0	1	4	0	0	1	0	0.1	0	0	0	0	1	0.6	0	1	1
http://www.sgyy.com.cn/html/news/articles/2291.html	2	.com.cn	1	0	0	0	0	0	0	1	0	0	0	0	1	0	0	0	0	1	1	1	0	1	4	1	0	1	0	1	0	0	1	1	1	0.2	1	1	1
http://www.fjsfy.com/info/14176.jspx	2	.com	1	0	0	0	0	0	0	1	1	2	0	0	1	0	0	0	0	1	1	1	0	1	5	0	0	0	0	1	1	0	0	0	0	0	0	1	1
https://m.kunming.cn/news/c/2018-03-30/5032887.shtml#/	1	.cn	1	1	1	0	0	0	0	0	1	2	0	0	0	0	0	0	0	1	1	0	0	1	4	0	0	0	0	1	0	0	1	0	0	0	0	1	1
https://www.mtzyy.com.cn/Html/News/Articles/1769.html	2	.com.cn	1	0	0	0	0	0	0	1	0	0	0	0	1	0	0	0	0	1	0	1	0	1	4	1	1	1	0	0.9	0	0	0	0	0	0	0	1	1
http://www.zzsdsyy.com/News_d_gci_52_id_197.html	2	.com	1	0	0	0	0	0	0	1	1	2	0	0	1	0	0	0	0	1	1	1	0	1	4	1	0	1	1	1	1	1	1	0	1	0.2	0	1	0
http://www.lincheng.gov.cn/content/36289.html	1	.gov.cn	1	0	0	0	0	0	0	1	1	2	0	0	1	0	0	0	0	1	0	0	0	1	4	1	0	1	0	0.6	0	1	1	0	1	0.4	0	1	0
https://www.yxj.org.cn/detailPage?articleId=285818	3	.org.cn	1	1	0	0	0	0	0	1	1	2	0	0	1	0	1	0	0	1	1	0	0	1	5	0	1	1	0	0.6	0	0	1	1	1	0.2	1	2	1
https://www.mvyxws.com/vod/play/id/15943	5	.com	1	1	1	1	0	0	0	1	0	0	0	0	1	1	1	0	0	0	0	0	0	1	5	0	0	0	0	0.2	0	1	0	0	1	0.2	0	0	1
http://www.027msebh.com/html/135.html	2	.com	1	0	0	0	0	0	0	1	1	1	0	0	0	0	0	0	0	1	1	0	0	0	4	1	0	1	1	0.9	1	0	1	0	0	0.2	0	1	1
http://www.yy8080120.com/54964/55748/55754/55818/content_1870738.html	2	.com	1	0	0	0	0	0	0	1	0	0	0	0	0	0	0	0	0	1	1	1	0	1	4	1	0	1	0	1	0	0	1	1	0	0.2	0	1	1
http://www.cs4hospital.com/2021/2021_1_3_0312/6266.html	2	.com	1	1	0	0	0	0	0	1	1	2	0	0	1	0	0	0	0	1	0	0	0	1	4	1	0	1	0	1	0	0	0	0	0	0.4	0	1	1
https://yyyzyy.cn/xinwenzhongxin/jian-kang-ke-pu-xian-yang-ti-fei-da-zhong-yi-er-ke-yi-shi-jiao-ni-xiao-xian	2	.cn	1	1	0	0	0	0	0	1	0	0	0	0	0	0	0	0	0	1	1	1	0	1	2	1	0	1	0	1	1	0	1	1	0	0.4	0	1	0
https://www.sqys.com/m/view.php?aid=11	3	.com	1	1	1	0	0	0	0	1	1	0	0	0	1	0	0	0	0	1	1	0	0	1	3	0	0	1	0	1	0	1	1	1	1	0.4	0	1	0
http://www.sportcoleman.com/nny/p/3076108.html	1	.com	1	0	0	0	0	0	0	1	1	2	0	0	0	0	1	0	0	1	1	0	0	1	5	1	0	1	0	0.5	0	1	1	0	1	0.2	0	1	1
https://www.bebbg.com/san/youerjibing/383505.html	5	.com	0	0	0	0	0	0	0	1	1	2	0	0	1	0	0	0	0	1	1	1	1	1	1	0	0	1	0	0.9	1	0	1	1	0	0	0	1	0
http://heze.sdnews.com.cn/jctj/202207/t20220727_4069900.htm	广告文章
http://www.qy6.com/syjh/showbus6489677.html	广告文章
https://m.daquan.com/erke/39218.html	内容完全错误
https://www.daquan.com/erke/39218.html	内容重复且完全错误
https://3g.club.xywy.com/club/static/20140325/42762496.htm	纯问答
https://club.xywy.com/static/20220727/194427177.htm	纯问答
http://cht.a-hospital.com/w/%E8%85%BA%E6%A0%B7%E4%BD%93%E8%82%A5%E5%A4%A7	内容重复
https://jiankanghao.haodf.com/22890.html	个人博客，内容分散
https://m.baidu.com/bh/m/detail/qr_17036011016146881174?frsrcid=rec	无内容
https://new.qq.com/omn/20211129/20211129A02JKX00.html	专业类
https://www.zhihu.com/question/475113415	问答类
https://www.zhihu.com/question/61536494	问答类
https://zhuanlan.zhihu.com/p/347600371	无内容
https://zhuanlan.zhihu.com/p/38457343	无内容
https://health.sohu.com/20120816/n350781316.shtml	网页失效
https://m.sohu.com/n/487292007/	网页失效
https://www.sohu.com/a/573469447_121372103	非病人宣教类
http://hlj.news.cn/dt/2022-04/25/c_1310571345.htm	无内容
http://ppt.doczj.com/ppt/695322008.html	ppt
https://www.zy91.com/content/default2/77/4440	失效
http://medi-guide.meditool.cn/ymtpdf/BCE38362-CCD5-68B9-8579-E114BF22E5D2.pdf	pdf
http://web.csh.org.tw/web/222010/?p=2671	失效
